# Supplementary material for: Gene-Lifestyle Interaction and Type 2 Diabetes: The EPIC InterAct Case-Cohort Study
Source: PLoS Med. 2014 May 20;11(5):e1001647. doi: 10.1371/journal.pmed.1001647 (PMC4028183; doi:10.1371/journal.pmed.1001647)
Supplement: Table S1 — Summary of InterAct participants with DNA and Illumina 660W-Quad BeadChip and Cardio-Metabochip genotyping. (XLSX) [file pmed.1001647.s002.xlsx]

## Sheet: Sheet1
Table ST1: Summary of InterAct participants with DNA and Illumina 660 and metabochip genotyping.
	All	Without Denmark	DNA for genotyping	Illumina 660 completed	Metabochip completed
A. Random Subcohort	16835	14671	12071	4977	6597
B. InterAct Subcohort (A-exclusions)	16154	14025	11572	4977	6111
C. Incident Cases	12403	10348	8582	4644	3550
D. All – InterAct	27779	23742	19651	9331	9467
E. Non-diabetic subcohort (B-F)	15376	13394	11069	4687	5917
F. Incident cases in subcohort (B-E)	778	631	503	290	194
