# Supplementary material for: Gene-Lifestyle Interaction and Type 2 Diabetes: The EPIC InterAct Case-Cohort Study
Source: PLoS Med. 2014 May 20;11(5):e1001647. doi: 10.1371/journal.pmed.1001647 (PMC4028183; doi:10.1371/journal.pmed.1001647)
Supplement: Table S2 — Summary of baseline characteristics of all InterAct participants (excluding Denmark) and in the subset with DNA for genotyping. (XLSX) [file pmed.1001647.s003.xlsx]

## Sheet: Sheet1
Table ST2: Summary of baseline characteristics of all InterAct participants (excluding Denmark) and in the subset with DNA for genotyping.
	InterAct			InterAct with
				DNA for genotyping
	N=23,742			N=19,651
	% missing	Mean / %	SD / N	% missing	Mean / %	SD / N
Age (yrs)	0	53.1895	9.14052	0	53.1363	9.22905
Weight (kg)	0.745514	75.8821	14.9167	0.72261	76.033	14.9946
Height (cm)	0.47595	165.702	9.32688	0.452903	165.922	9.36675
BMI (kg/m2)	0.829753	27.6079	4.84032	0.80403	27.5928	4.87082
Waist (cm)	0.79	90.6348	13.7691	0.79	90.6716	13.8506
Waist hip ratio (%)	0.877	0.871844	0.0951773	0.883	0.872364	0.0953311
Weight at age 20 years (kg)	15.11	62.2529	11.2552	15.14	62.3047	11.2942
Average annual weight change (kg)	15.38	0.404215	0.420801	15.34	0.402207	0.429631
Sex	0			0
Men		40.6116	9642		40.7104	8000
Women		59.3884	14100		59.2896	11651
Alcohol drinker at baseline	0			0
No		19.973	4742		19.2051	3774
Yes		80.0269	19000		80.7949	15877
Physical activity	1.60475			1.7251
Inactive		28.4854	6763		28.1818	5538
Mod. inactive		33.0427	7845		33.0009	6485
Mod. active		21.0387	4995		21.0015	4127
Active		15.8285	3758		16.0908	3162
Highest school level	1.36046			1.31291
None		9.66641	2295		9.33286	1834
Primary		36.1132	8574		35.6725	7010
Technical		20.5248	4873		21.434	4212
Secondary		14.1142	3351		13.9026	2732
Further education		17.1384	4069		17.3223	3404
Smoking status	1.40258			1.39942
Never		45.9523	10910		45.789	8998
Former		27.9673	6640		27.8256	5468
Current		24.6778	5859		24.986	4910
Mediterranean diet score	2.65774			2.59529
0-6		25.4401	6040		26.8943	5285
7-10		42.389	10064		42.5017	8352
11-18		29.5131	7007		28.0087	5504
Family history of diabetes	11.8141			11.4608
No		64.2071	7875		64.1767	6770
Yes		23.9788	2941		24.3625	2570
Family history of diabetes was not ascertained in Italy, Spain, Heidelberg and Oxford (excluded from these summaries): 11477/9102.
Waist and waist hip ratio were not measured in Umea (excluded from these summaries): 1845/1761.
Weight at age 20 years was not ascertained in France, Spain, Florence, Ragusa, Turin, Netherlands, Heidelberg, Umea (excluded from these summaries): 14895/12122.
Data from Denmark (N=4,037) are excluded from this table.
