# Supplementary material for: Gene-Lifestyle Interaction and Type 2 Diabetes: The EPIC InterAct Case-Cohort Study
Source: PLoS Med. 2014 May 20;11(5):e1001647. doi: 10.1371/journal.pmed.1001647 (PMC4028183; doi:10.1371/journal.pmed.1001647)
Supplement: Table S3 — Summary of baseline characteristics of the InterAct random sub-cohort and in the subset of the random sub-cohort with DNA for genotyping. (XLSX) [file pmed.1001647.s004.xlsx]

## Sheet: Sheet1
Table ST3: Summary of baseline characteristics of the InterAct random subcohort and in the subset of the random subcohort with DNA for genotyping.
	Random subcohort			Random subcohort with
					DNA for genotyping
	N=14,671			N=12,071
	% missing	Mean / %	SD / N	% missing	Mean / %	SD / N
Age (yrs)	0.40897	51.8955	9.50293	0	51.8207	9.62954
Weight (kg)	0.702065	71.7344	13.4028	0.646177	71.7254	13.3748
Height (cm)	0.443051	165.485	9.16777	0.397647	165.69	9.23017
BMI (kg/m2)	0.783859	26.1659	4.30747	0.72902	26.1004	4.30337
Waist (cm)	0.705	86.393	12.8694	0.66	86.2685	12.8486
Waist hip ratio (%)	0.8	0.847963	0.0924398	0.75	0.847748	0.092326
Weight at age 20 years (kg)	15.53	61.1732	10.5073	14.5	61.179	10.5099
Average annual weight change (kg)	15.74	0.311733	0.434375	14.6	0.308576	0.448989
Sex	0			0
Men		36.0712	5292		36.219	4372
Women		63.9288	9379		63.781	7699
Alcohol drinker at baseline	0			0
No		19.4124	2848		18.2835	2207
Yes		80.5875	11823		81.7165	9864
Physical activity	1.51319			1.66515
Inactive		25.9423	3806		25.3169	3056
Mod. inactive		33.5219	4918		33.4935	4043
Mod. active		21.8594	3207		22.0611	2663
Active		17.1631	2518		17.4633	2108
Highest school level	1.24736			1.19294
None		9.20183	1350		8.91393	1076
Primary		32.9698	4837		32.3503	3905
Technical		20.4076	2994		21.299	2571
Secondary		15.5068	2275		15.3591	1854
Further education		19.8214	2908		20.0563	2421
Smoking status	1.27462			1.30064
Never		48.3198	7089		48.0822	5804
Former		26.3786	3870		26.1287	3154
Current		24.027	3525		24.4884	2956
Mediterranean diet score	6.50262			6.22152
0-6		22.3911	3285		23.9417	2890
7-10		41.3264	6063		41.4547	5004
11-18		29.7798	4369		28.3821	3426
Family history of diabetes	11.4036			10.7368
No		70.5708	5254		70.9855	4509
Yes		18.0255	1342		18.2777	1161
Family history of diabetes was not ascertained in Italy, Spain, Heidelberg and Oxford (excluded from these summaries): 7226/5719.
Waist and waist hip ratio were not measured in Umea (excluded from these summaries): 1050/1007.
Weight at age 20 years was not ascertained in France, Spain, Florence, Ragusa, Turin, Netherlands, Heidelberg, Umea (excluded from these summaries): 9462/7692.
Data from Denmark (N=2164) are excluded from this table
