# Supplementary material for: Gene-Lifestyle Interaction and Type 2 Diabetes: The EPIC InterAct Case-Cohort Study
Source: PLoS Med. 2014 May 20;11(5):e1001647. doi: 10.1371/journal.pmed.1001647 (PMC4028183; doi:10.1371/journal.pmed.1001647)
Supplement: Table S4 — Genotype information and quality metrics in the InterAct random sub-cohort ( n = 14,671 excluding Denmark). (XLSX) [file pmed.1001647.s005.xlsx]

## Sheet: Sheet1
Table ST4: Genotype information and quality metrics in the InterAct random subcohort (N=14,671 excluding Denmark).
Gene	SNP	Effect/	Other allele	Effect allele	HWE p-value
		risk allele		frequency	GWAS	Metabochip	Overall
				(%)
ADAMTS9	rs6795735	C	T	57.0072	0.841359	0.535277	0.54821
ADCY5	rs11717195	T	C	79.566	0.175033	0.389345	0.122845
ANK1	rs516946	C	T	75.1535	0.0712624	0.357452	0.057945
ANKRD55	rs459193	G	A	74.4902	0.258796	0.434694	0.183239
ARAP1 (CENTD2)	rs1552224	A	C	85.7552	0.0971407	0.613952	0.134682
BCAR1	rs7202877	T	G	89.7791	0.36315	0.617763	0.330187
BCL11A	rs243088	T	A	45.4768	0.605094	0.801653	0.889623
CCND2	rs11063069	G	A	21.9306	7.84e-13	0.929352	1.07e-06
CDC123/CAMK1D	rs11257655	T	C	22.291	0.346591	0.516918	0.861016
CDKAL1	rs7756992	G	A	28.452	0.457822	0.729568	0.817296
CDKN2A/B	rs10811661	T	C	81.4396	0.601311	0.212765	0.553383
CILP2	rs10401969	C	T	7.64487	0.290852	0.761641	0.350542
DGKB	rs17168486	T	C	16.3364	0.0388229	0.200745	0.722144
FTO	rs9936385	C	T	41.8653	0.359306	0.970007	0.536322
GCK	rs10278336	A	G	59.1547	0.090696	0.220796	0.041136
GCKR	rs780094	C	T	58.6714	0.354361	0.082224	0.0546366
GIPR	rs8108269	G	T	31.3287	0.226613	0.611155	0.679924
GRB14	rs13389219	C	T	59.3318	0.929011	0.750711	0.867222
HHEX/IDE	rs1111875	C	T	61.081	0.312368	0.790978	0.389952
HMG20A	rs7177055	A	G	70.4589	0.258965	0.960922	0.435852
HMGA2	rs2261181	T	C	10.9133	0.498743	0.750936	0.492231
HNF1A (TCF1)	rs12427353	G	C	80.1001	0.260676	0.361407	0.153284
HNF1B (TCF2)	rs11651052	A	G	50.3945	0.200725	0.901074	0.443809
IGF2BP2	rs4402960	T	G	31.4309	0.904754	0.501845	0.669428
IRS1	rs2943640	C	A	64.3841	0.396303	0.742089	0.748877
JAZF1	rs849135	G	A	51.1816	0.552799	0.633903	0.975108
KCNJ11	rs5215	C	T	38.0852	0.176187	0.74912	0.506205
KCNQ1	rs163184	G	T	48.7014	0.789559	0.890652	0.938722
KLF14	rs13233731	G	A	54.199	0.036047	0.743064	0.254702
KLHDC5	rs10842994	C	T	80.4995	0.0973996	0.357634	0.678616
MC4R	rs12970134	A	G	26.5764	0.275019	0.141499	0.660726
MTNR1B	rs10830963	G	C	28.3901	0.291717	0.386279	0.96478
NOTCH2	rs10923931	T	G	10.3019	0.655002	0.82059	0.902285
PPARG	rs1801282	C	G	88.7868	0.119283	0.789937	0.218971
PRC1	rs12899811	G	A	31.6796	0.92613	0.421219	0.493028
PROX1	rs2075423	G	T	63.8648	0.321483	0.03534	0.344566
SLC30A8	rs3802177	G	A	71.249	0.144185	0.578963	0.170095
SPRY2	rs1359790	G	A	74.1344	0.266423	0.0352987	0.0204564
TCF7L2	rs7903146	T	C	32.8061	0.56505	0.71312	0.912579
THADA	rs10203174	C	T	89.773	0.125768	0.988895	0.329222
TLE1	rs2796441	G	A	61.0357	0.516979	0.760383	0.852863
TLE4	rs17791513	A	G	93.581	0.138043	0.743663	0.228926
TP53INP1	rs7845219	T	C	51.9737	0.324234	0.512481	0.253364
TSPAN8/LGR5	rs7955901	C	T	48.0444	0.208954	0.56607	0.204884
UBE2E2	rs1496653	A	G	80.2116	0.213512	0.660682	0.249979
WFS1	rs4458523	G	T	60.7366	0.208871	0.764729	0.547925
ZBED3	rs6878122	G	A	30.2958	0.961249	0.735531	0.832592
ZFAND6	rs11634397	G	A	65.6716	0.844932	0.201552	0.399706
ZMIZ1	rs12571751	A	G	53.8652	0.415845	0.00991	0.158599
