# Supplementary material for: Gene-Lifestyle Interaction and Type 2 Diabetes: The EPIC InterAct Case-Cohort Study
Source: PLoS Med. 2014 May 20;11(5):e1001647. doi: 10.1371/journal.pmed.1001647 (PMC4028183; doi:10.1371/journal.pmed.1001647)
Supplement: Table S5 — Hazard ratios for type 2 diabetes per risk allele for each of 49 SNPs and variations of additive genetic scores with different degrees of adjustment. (XLSX) [file pmed.1001647.s006.xlsx]

## Sheet: Sheet1
Table ST5: Hazard ratios for T2D per increase in risk allele for each of 49 SNPs and variations of additive genetic scores with different degrees of adjustment.
		Adjusted for sex, centre				Adjusted for sex, latitude, longitude				Adjusted for sex, centre, BMI
		HR	95% CI		p-value	HR	Lower	Upper	p-value	HR	Lower	Upper	p-value
			Lower	Upper
ADAMTS9	rs6795735	1.00574	0.963165	1.05019	0.795409	1.0047	0.962232	1.04904	0.831517	0.989446	0.938575	1.04307	0.693604
ADCY5	rs11717195	1.11268	1.05507	1.17343	8.271e-05	1.11044	1.05248	1.17161	0.00012832	1.05908	0.993813	1.12864	0.0769385
ANK1	rs516946	1.06877	1.01749	1.12263	0.00801776	1.06865	1.01744	1.12245	0.00805147	1.10036	1.02824	1.17754	0.00569175
ANKRD55	rs459193	1.05458	1.00436	1.10731	0.0327766	1.05295	1.0029	1.1055	0.0378459	1.05354	0.975129	1.13826	0.186257
ARAP1 (CENTD2)	rs1552224	1.13228	1.0659	1.2028	5.571e-05	1.13392	1.06749	1.20449	4.497e-05	1.13697	1.01579	1.2726	0.025583
BCAR1	rs7202877	1.14294	1.06545	1.22606	0.00019159	1.14207	1.0647	1.22507	0.00020588	1.14638	1.04612	1.25625	0.00343984
BCL11A	rs243088	1.06026	1.01516	1.10737	0.0083282	1.06264	1.01755	1.10973	0.00602448	1.0309	0.977961	1.08672	0.257841
CCND2	rs11063069	1.10774	1.04772	1.17119	0.00031813	1.10781	1.04788	1.17118	0.00030871	1.14202	1.06664	1.22272	0.00013793
CDC123/CAMK1D	rs11257655	1.05089	0.995407	1.10946	0.0728733	1.04993	0.995446	1.1074	0.0731169	1.0626	0.967419	1.16715	0.204737
CDKAL1	rs7756992	1.15492	1.10125	1.21121	2.991e-09	1.15402	1.09743	1.21353	2.353e-08	1.17119	1.08177	1.268	9.633e-05
CDKN2A/B	rs10811661	1.14321	1.08183	1.20807	2.002e-06	1.14406	1.08277	1.20882	1.664e-06	1.15282	1.07695	1.23404	4.236e-05
CILP2	rs10401969	1.10279	1.0024	1.21323	0.0445173	1.10262	1.00293	1.21222	0.0433246	1.14903	1.03984	1.26968	0.00639242
DGKB	rs17168486	1.08245	1.02232	1.14611	0.00658479	1.08331	1.02317	1.14698	0.00602991	1.08724	1.01112	1.16908	0.0239118
FTO	rs9936385	1.10236	1.0552	1.15164	1.253e-05	1.10327	1.0561	1.15255	1.041e-05	1.00547	0.915063	1.10482	0.909599
GCK	rs10278336	1.02008	0.977157	1.06489	0.364728	1.02056	0.977651	1.06535	0.353104	1.01987	0.940643	1.10576	0.633501
GCKR	rs780094	1.02629	0.974095	1.08129	0.329823	1.02715	0.974855	1.08225	0.315022	1.02389	0.939332	1.11605	0.591412
GIPR	rs8108269	1.06413	0.996284	1.1366	0.0644269	1.06435	0.996427	1.13689	0.0638019	1.05032	0.959355	1.14992	0.288118
GRB14	rs13389219	1.08207	1.03062	1.1361	0.00150845	1.08087	1.0315	1.1326	0.00111322	1.09367	1.0241	1.16797	0.00758498
HHEX/IDE	rs1111875	1.14504	1.06825	1.22735	0.00013129	1.14604	1.06908	1.22853	0.00012123	1.1441	1.08385	1.20771	1.078e-06
HMG20A	rs7177055	1.08787	1.01734	1.16328	0.0137894	1.08804	1.01818	1.16269	0.0126977	1.09432	1.01341	1.18169	0.0214508
HMGA2	rs2261181	1.17317	1.06792	1.28878	0.00086762	1.17539	1.0689	1.2925	0.00085321	1.17778	1.06102	1.30739	0.00212627
HNF1A (TCF1)	rs12427353	1.10862	1.05148	1.16887	0.00013383	1.10939	1.05223	1.16965	0.00011975	1.07979	1.01339	1.15054	0.0177592
HNF1B (TCF2)	rs11651052	1.06307	1.013	1.11562	0.0129657	1.06126	1.0118	1.11313	0.014612	1.10708	1.05044	1.16678	0.00014668
IGF2BP2	rs4402960	1.14991	1.0693	1.23659	0.00016537	1.14922	1.06865	1.23587	0.00017655	1.11904	1.00816	1.24211	0.0346349
IRS1	rs2943640	1.10352	1.05554	1.15368	1.404e-05	1.10268	1.05481	1.15274	1.59e-05	1.11595	1.05739	1.17776	6.645e-05
JAZF1	rs849135	1.07232	1.02747	1.11913	0.00136036	1.07224	1.02744	1.11899	0.00135813	1.10203	1.04539	1.16173	0.00030731
KCNJ11	rs5215	1.07216	1.02667	1.11966	0.00163226	1.07154	1.02612	1.11898	0.00176884	1.1025	1.04659	1.16138	0.00023745
KCNQ1	rs163184	1.10122	1.05414	1.15039	1.522e-05	1.10209	1.05323	1.15323	2.656e-05	1.11869	1.05608	1.18502	0.00013529
KLF14	rs13233731	1.0302	0.987393	1.07487	0.169417	1.0299	0.987182	1.07447	0.172848	1.03767	0.970185	1.10985	0.281133
KLHDC5	rs10842994	1.12916	1.06913	1.19257	1.313e-05	1.12827	1.06832	1.19157	1.473e-05	1.16501	1.07729	1.25986	0.00013118
MC4R	rs12970134	1.02041	0.972472	1.07071	0.410534	1.02125	0.973353	1.07151	0.39089	0.990674	0.921885	1.0646	0.798592
MTNR1B	rs10830963	1.10075	1.04482	1.15967	0.0003083	1.10033	1.04405	1.15964	0.00035767	1.07119	0.989994	1.15903	0.0872829
NOTCH2	rs10923931	1.02439	0.912534	1.14997	0.682895	1.02418	0.912993	1.14891	0.683641	1.07642	0.927333	1.24947	0.332981
PPARG	rs1801282	1.07977	0.995675	1.17098	0.0635693	1.08056	0.99459	1.17397	0.0669915	1.08575	0.975062	1.209	0.133712
PRC1	rs12899811	1.05327	1.00666	1.10204	0.0246287	1.05269	1.00617	1.10136	0.0259681	1.08901	1.02109	1.16146	0.0094597
PROX1	rs2075423	1.03268	0.983712	1.08408	0.194503	1.03313	0.983739	1.08499	0.192236	1.03125	0.961595	1.10595	0.388457
SLC30A8	rs3802177	1.13798	1.07676	1.20267	4.614e-06	1.13784	1.07784	1.20118	2.979e-06	1.13778	1.04778	1.23551	0.0021397
SPRY2	rs1359790	1.04442	0.977435	1.116	0.198759	1.04429	0.977289	1.11588	0.200213	1.07955	1.01751	1.14536	0.0112449
TCF7L2	rs7903146	1.33072	1.24318	1.42441	1.872e-16	1.33003	1.24223	1.42402	2.707e-16	1.36013	1.24497	1.48593	9.444e-12
THADA	rs10203174	1.14816	1.01249	1.30202	0.0312912	1.14622	1.01259	1.29749	0.0309492	1.16689	1.01918	1.336	0.0254117
TLE1	rs2796441	1.05571	1.01009	1.1034	0.0161553	1.05644	1.01084	1.10411	0.0147379	1.07184	1.01317	1.1339	0.0157036
TLE4	rs17791513	1.07984	0.990131	1.17768	0.0825942	1.08156	0.99178	1.17948	0.0761806	1.00702	0.908597	1.1161	0.894003
TP53INP1	rs7845219	1.04897	1.00506	1.09479	0.028414	1.04988	1.00596	1.09571	0.0255814	1.03076	0.963785	1.1024	0.376746
TSPAN8/LGR5	rs7955901	1.03335	0.990284	1.0783	0.13092	1.03197	0.98903	1.07677	0.146718	1.04295	0.975105	1.11552	0.220431
UBE2E2	rs1496653	1.0957	1.01847	1.17877	0.0142503	1.09705	1.02046	1.1794	0.01213	1.13993	1.06007	1.22579	0.00040871
WFS1	rs4458523	1.09286	1.00384	1.18978	0.0405242	1.09406	1.00579	1.19007	0.0362076	1.08673	0.966005	1.22254	0.166261
ZBED3	rs6878122	1.073	1.02051	1.12819	0.00590124	1.0738	1.02034	1.13007	0.00628121	1.09341	1.0266	1.16456	0.00550285
ZFAND6	rs11634397	1.04033	0.994365	1.08842	0.0863728	1.04023	0.99429	1.08829	0.0869926	1.01862	0.954169	1.08743	0.580085
ZMIZ1	rs12571751	1.08843	1.03395	1.14578	0.00121861	1.08674	1.03237	1.14397	0.001491	1.13272	1.05642	1.21453	0.00046045
Genetic score (imputed)	Per allele	1.08259	1.07021	1.09511	1.05e-41	1.08266	1.07031	1.09515	6.103e-42	1.08893	1.07101	1.10716	8.174e-24
Genetic score (imputed)	Per SD (4.37)	1.41341	1.34431	1.48606	1.05e-41	1.41381	1.34483	1.48632	6.103e-42	1.44988	1.34867	1.55869	8.174e-24
Genetic score (imputed, weighted)	Per SD (4.37)	1.47231	1.40766	1.53992	5.765e-64	1.47203	1.40778	1.53922	1.147e-64	1.5138	1.43633	1.59546	5.644e-54
Genetic score (non-imputed, unweighted)	Per SD (0.43)	1.41442	1.34409	1.48843	1.665e-40	1.41464	1.3446	1.48832	7.017e-41	1.44906	1.34844	1.5572	5.474e-24
Genetic score (non-imputed, weighted)	Per SD (0.43)	1.47305	1.40706	1.54214	1.296e-61	1.47264	1.40717	1.54116	1.785e-62	1.51176	1.43735	1.59003	5.98e-58
Age is the underlying timescale in all models.
For comparability, hazard ratios for the 4 genetic scores are presented per SD, where SD is estimated in the subcohort.
