# Supplementary material for: Gene-Lifestyle Interaction and Type 2 Diabetes: The EPIC InterAct Case-Cohort Study
Source: PLoS Med. 2014 May 20;11(5):e1001647. doi: 10.1371/journal.pmed.1001647 (PMC4028183; doi:10.1371/journal.pmed.1001647)
Supplement: Table S6 — Cumulative incidence of type 2 diabetes (per 100 individuals) by genetic risk score quartile and groups of body mass index estimated for different durations of follow-up. (XLSX) [file pmed.1001647.s007.xlsx]

## Sheet: Sheet1
Table ST6: Cumulative incidence of T2D (per hundred) by genetic risk score quartile and groups of BMI estimated for different durations of follow-up.
Genetic risk score quartile	BMI (kg/m2)	Follow-up (years)	Number of	Person-years	Cumulative incidence (%)	95% CI
			events	of follow-up
Q1	<25	5	23	150700	0.0763688	0.0507555	0.1149
		10	74	297548	0.24951	0.198711	0.313276
		15	109	370050	0.44945	0.365363	0.552834
	25-<30	5	116	129651	0.447008	0.372773	0.535987
		10	329	254656	1.29168	1.16011	1.43806
		15	455	319578	2.20541	1.96849	2.4705
	≥30	5	177	53680.6	1.64677	1.42275	1.90573
		10	430	101293	4.22224	3.84811	4.63185
		15	540	125256	6.00889	5.49092	6.574
Q2	<25	5	54	171776	0.157368	0.120549	0.205423
		10	149	338799	0.442755	0.37718	0.519701
		15	200	422745	0.757752	0.634472	0.904876
	25-<30	5	182	137173	0.663224	0.573795	0.766536
		10	544	268191	2.02611	1.86428	2.20183
		15	696	334732	3.24843	2.93705	3.59219
	≥30	5	244	58912.9	2.06953	1.82765	2.34302
		10	647	110808	5.77844	5.36075	6.2276
		15	824	137075	8.29251	7.71327	8.91312
Q3	<25	5	70	182931	0.191392	0.151451	0.241853
		10	192	361281	0.533344	0.463137	0.614161
		15	263	447184	0.900635	0.783756	1.03485
	25-<30	5	262	153887	0.849338	0.75284	0.958144
		10	757	301299	2.50294	2.3328	2.68532
		15	961	377541	3.52292	3.29866	3.76213
	≥30	5	307	68901.2	2.21449	1.98243	2.47339
		10	765	129604	5.83269	5.44372	6.24852
		15	942	159710	8.08583	7.55857	8.64812
Q4	<25	5	117	191196	0.306181	0.255502	0.366894
		10	334	375843	0.894446	0.803798	0.995266
		15	436	460850	1.47367	1.31542	1.65079
	25-<30	5	444	175068	1.26415	1.15251	1.38653
		10	1135	338006	3.32932	3.14399	3.52538
		15	1427	418952	4.86019	4.58376	5.15285
	≥30	5	465	71599.8	3.21714	2.94173	3.51787
		10	1100	134225	7.98811	7.54619	8.45471
		15	1317	164686	10.8426	10.2228	11.4975
The cumulative incidence is a probability (expressed as a percentage) of experiencing diabetes over 5, 10 or 15 years of follow-up.
Number of events/Person Years is the observed rate of diabetes. These do not therefore represent the same quantity.
Person years and cumulative incidences are estimated by resampling with replacement from the subcohort.
