# Supplementary material for: Gene-Lifestyle Interaction and Type 2 Diabetes: The EPIC InterAct Case-Cohort Study
Source: PLoS Med. 2014 May 20;11(5):e1001647. doi: 10.1371/journal.pmed.1001647 (PMC4028183; doi:10.1371/journal.pmed.1001647)
Supplement: Table S7 — Cumulative incidence of type 2 diabetes (per 100 individuals) by genetic risk score quartile and groups of waist circumference estimated for different durations of follow-up. (XLSX) [file pmed.1001647.s008.xlsx]

## Sheet: Sheet1
Table ST7: Cumulative incidence of T2D (per hundred) by genetic risk score quartile and groups of waist circumference estimated for different durations of follow-up.
Genetic risk score quartile	Waist (cm)	Follow-up (years)	Number of	Person-years	Cumulative incidence (%)	95% CI
			events	of follow-up
Q1	men <94,women <80	5	25	148078	0.0844936	0.0571008	0.125019
		10	86	292614	0.29435	0.238327	0.363518
		15	118	361424	0.496573	0.406583	0.606421
	men 94–<102, women 80-<88	5	44	75747.4	0.290268	0.216091	0.389858
		10	142	148969	0.952275	0.808404	1.12161
		15	199	187489	1.5981	1.37105	1.86239
	men ≥102, women ≥88	5	222	76673.2	1.44542	1.26837	1.64699
		10	515	146281	3.49631	3.21133	3.80609
		15	650	180482	5.28489	4.77863	5.84312
Q2	men <94,women <80	5	53	168544	0.157271	0.120173	0.205809
		10	159	332506	0.479526	0.410621	0.559961
		15	211	412706	0.813023	0.688805	0.959533
	men 94–<102, women 80-<88	5	94	85287.3	0.551907	0.451116	0.67514
		10	276	166796	1.65686	1.47378	1.86247
		15	357	207355	2.95658	2.5062	3.48645
	men ≥102, women ≥88	5	303	80543.4	1.87554	1.67746	2.09677
		10	783	152414	5.08027	4.74424	5.43942
		15	974	187500	7.27415	6.78372	7.79853
Q3	men <94,women <80	5	76	180005	0.211143	0.168667	0.264303
		10	234	355214	0.661016	0.581733	0.751064
		15	307	437965	1.07082	0.93893	1.22113
	men 94–<102, women 80-<88	5	134	100089	0.668421	0.564603	0.791253
		10	351	196621	1.779	1.60366	1.97332
		15	459	245836	2.60178	2.3657	2.86106
	men ≥102, women ≥88	5	397	91941.5	2.14408	1.94515	2.36311
		10	973	174316	5.50097	5.17412	5.84783
		15	1192	215181	7.56788	7.12334	8.03895
Q4	men <94,women <80	5	135	193669	0.348546	0.294521	0.41246
		10	383	379965	1.01261	0.916504	1.11875
		15	489	465565	1.59695	1.44041	1.77035
	men 94–<102, women 80-<88	5	234	110740	1.05385	0.927704	1.19705
		10	630	214203	2.91835	2.70195	3.1518
		15	790	265188	4.36121	4.01851	4.73242
	men ≥102, women ≥88	5	617	106419	2.87544	2.66016	3.10786
		10	1372	201447	6.63987	6.30804	6.9885
		15	1639	247217	9.14813	8.64148	9.68287
The cumulative incidence is a probability (expressed as a percentage) of experiencing diabetes over 5, 10 or 15 years of follow-up.
Number of events/Person Years is the observed rate of diabetes. These do not therefore represent the same quantity.
Person years and cumulative incidences are estimated by resampling with replacement from the subcohort.
