# Supplementary material for: Gene-Lifestyle Interaction and Type 2 Diabetes: The EPIC InterAct Case-Cohort Study
Source: PLoS Med. 2014 May 20;11(5):e1001647. doi: 10.1371/journal.pmed.1001647 (PMC4028183; doi:10.1371/journal.pmed.1001647)
Supplement: Table S8 — Cumulative incidence of type 2 diabetes (per 100 individuals) by genetic risk score quartile and groups of physical activity estimated for different durations of follow-up. (XLSX) [file pmed.1001647.s009.xlsx]

## Sheet: Sheet1
Table ST8: Cumulative incidence of T2D (per hundred) by genetic risk score quartile and groups of physical activity estimated for different durations of follow-up.
Genetic risk score quartile	Physical activity	Follow-up (years)	Number of	Person-years	Cumulative incidence (%)	95% CI
			events	of follow-up
Q1	Inactive	5	115	84293.3	0.682147	0.568521	0.818388
		10	304	163778	1.85459	1.65892	2.0731
		15	394	206162	2.83336	2.51387	3.19279
	Moderately inactive	5	102	115334	0.442242	0.364373	0.536708
		10	265	225759	1.17274	1.04035	1.32185
		15	356	281512	1.91587	1.70571	2.15165
	Moderately active	5	58	76953.4	0.376442	0.291149	0.486662
		10	159	150987	1.05424	0.903098	1.23051
		15	211	186308	1.63263	1.41124	1.88841
	Active	5	37	54667.6	0.338262	0.245198	0.466566
		10	93	107463	0.86496	0.706411	1.0589
		15	129	134396	1.37418	1.14782	1.64481
Q2	Inactive	5	169	88007.9	0.959937	0.826142	1.11528
		10	451	170610	2.6336	2.4041	2.88468
		15	575	215433	4.06299	3.65661	4.51346
	Moderately inactive	5	155	124491	0.622606	0.532153	0.728379
		10	447	242938	1.84064	1.67897	2.01771
		15	570	301408	2.86425	2.58657	3.17127
	Moderately active	5	81	84504.8	0.479317	0.385698	0.595592
		10	253	165465	1.53037	1.35407	1.72941
		15	339	205756	2.33145	2.08508	2.60654
	Active	5	68	66944	0.507628	0.400454	0.643392
		10	174	131181	1.32515	1.14317	1.53586
		15	226	162218	2.02623	1.75229	2.34247
Q3	Inactive	5	212	102738	1.03094	0.901681	1.17862
		10	577	199117	2.88787	2.66449	3.12969
		15	713	250426	3.91432	3.62584	4.22525
	Moderately inactive	5	211	130414	0.806601	0.705148	0.922583
		10	532	255494	2.07218	1.90492	2.25395
		15	686	319352	3.05651	2.81691	3.31614
	Moderately active	5	134	90854.8	0.735691	0.621457	0.87083
		10	355	177892	1.99429	1.7989	2.21065
		15	452	218418	2.98333	2.69262	3.30489
	Active	5	79	76692.7	0.514757	0.413098	0.641353
		10	238	150063	1.58786	1.39967	1.80112
		15	303	185609	2.30494	2.04485	2.59767
Q4	Inactive	5	323	113511	1.42058	1.27474	1.58299
		10	816	217420	3.72942	3.48621	3.98925
		15	1013	271089	5.44219	5.06132	5.85083
	Moderately inactive	5	358	150991	1.18119	1.06557	1.30926
		10	852	294338	2.86889	2.685	3.06518
		15	1054	364896	4.15983	3.88518	4.45344
	Moderately active	5	177	94523.3	0.934333	0.80686	1.08184
		10	483	183502	2.61763	2.3968	2.85851
		15	606	222390	3.8847	3.53875	4.26371
	Active	5	158	75909.4	1.03829	0.889053	1.21243
		10	389	147554	2.62062	2.37547	2.8907
		15	473	181195	3.61494	3.28403	3.9785
The cumulative incidence is a probability (expressed as a percentage) of experiencing diabetes over 5, 10 or 15 years of follow-up.
Number of events/Person Years is the observed rate of diabetes. These do not therefore represent the same quantity.
Person years and cumulative incidences are estimated by resampling with replacement from the subcohort.
