# Supplementary material for: Gene-Lifestyle Interaction and Type 2 Diabetes: The EPIC InterAct Case-Cohort Study
Source: PLoS Med. 2014 May 20;11(5):e1001647. doi: 10.1371/journal.pmed.1001647 (PMC4028183; doi:10.1371/journal.pmed.1001647)
Supplement: Table S9 — Cumulative incidence of type 2 diabetes (per 100 individuals) by genetic risk score quartile and groups of the Mediterranean diet score estimated for different durations of follow-up. (XLSX) [file pmed.1001647.s010.xlsx]

## Sheet: Sheet1
Table ST9: Cumulative incidence of T2D (per hundred) by genetic risk score quartile and groups of the Mediterranean diet score estimated for different durations of follow-up.
Genetic risk score quartile	Med. diet score	Follow-up (years)	Number of	Person-years	Cumulative incidence (%)	95% CI
			events	of follow-up
Q1	0-6	5	112	89800.1	0.623201	0.518112	0.749525
		10	255	175307	1.45164	1.28497	1.63976
		15	363	219647	2.5046	2.21921	2.82616
	7-10	5	139	146454	0.474689	0.40213	0.560304
		10	354	285878	1.23784	1.11601	1.37288
		15	456	353961	1.89739	1.71399	2.10021
	11-18	5	60	93093.4	0.322083	0.250169	0.414626
		10	191	183059	1.04365	0.906246	1.20175
		15	245	229174	1.52842	1.3371	1.74687
Q2	0-6	5	144	97353	0.739725	0.6286	0.870408
		10	385	189141	2.03349	1.84186	2.24483
		15	525	237091	3.23157	2.95039	3.53907
	7-10	5	244	161525	0.755023	0.666283	0.855532
		10	598	314869	1.89417	1.74949	2.0507
		15	743	388607	2.96957	2.68867	3.27932
	11-18	5	80	104855	0.381743	0.306737	0.475047
		10	324	205933	1.57563	1.41419	1.75533
		15	416	259049	2.29673	2.0631	2.55648
Q3	0-6	5	217	97306.4	1.11138	0.973593	1.26853
		10	526	189439	2.76143	2.53799	3.00424
		15	684	237690	4.054	3.74257	4.39075
	7-10	5	276	176393	0.780442	0.693893	0.877739
		10	701	344482	2.02477	1.88159	2.17872
		15	869	424849	2.90712	2.70263	3.12683
	11-18	5	137	123993	0.552433	0.467456	0.652807
		10	457	242899	1.88479	1.72104	2.06395
		15	577	303838	2.62926	2.41594	2.86113
Q4	0-6	5	297	104747	1.41345	1.26246	1.58235
		10	667	202453	3.26571	3.03049	3.51886
		15	861	250229	5.0312	4.66027	5.4308
	7-10	5	443	188184	1.17378	1.06997	1.2876
		10	1104	364007	3.00856	2.83854	3.18861
		15	1336	444335	4.32832	4.06601	4.60715
	11-18	5	260	138090	0.939457	0.832378	1.06024
		10	743	268567	2.75465	2.56589	2.95708
		15	903	334473	3.69335	3.44845	3.95528
The cumulative incidence is a probability (expressed as a percentage) of experiencing diabetes over 5, 10 or 15 years of follow-up.
Number of events/Person Years is the observed rate of diabetes. These do not therefore represent the same quantity.
Person years and cumulative incidences are estimated by resampling with replacement from the subcohort.
