# Supplementary material for: Gene-Lifestyle Interaction and Type 2 Diabetes: The EPIC InterAct Case-Cohort Study
Source: PLoS Med. 2014 May 20;11(5):e1001647. doi: 10.1371/journal.pmed.1001647 (PMC4028183; doi:10.1371/journal.pmed.1001647)
Supplement: Table S10 — Tests of interactions between individual SNPs and lifestyle factors having an effect on risk of incident type 2 diabetes. (XLSX) [file pmed.1001647.s011.xlsx]

## Sheet: Sheet1
Table ST10: Tests of interaction between individual SNPs and lifestyle factors on risk of incident T2D
		Sex		Family history		BMI		Waist		Age at entry		Physical activity		Med. diet score
		p-value	Estimate	p-value	Estimate	p-value	Estimate	p-value	Estimate	p-value	Estimate	p-value	Estimate	p-value	Estimate
ADAMTS9	rs6795735	0.0976391	1.07779	0.547131	0.955869	0.174063	0.952362	0.515474	0.97832	0.739648	1.0009	0.199076	0.970957	0.927961	1.00087
ADCY5	rs11717195	0.523287	1.03912	0.511799	0.900446	7.15e-06	0.808216	0.0045399	0.883463	0.692781	0.997964	0.0933928	0.952772	0.293152	1.01361
ANK1	rs516946	0.0421716	0.881577	0.0160705	0.803854	0.856406	0.992723	0.28749	0.960744	0.933617	0.999738	0.810518	0.993895	0.916264	0.998216
ANKRD55	rs459193	0.593588	1.038	0.0456084	1.18511	0.308022	0.940404	0.40846	0.967794	0.0494407	0.993774	0.19623	1.03315	0.580059	0.993863
ARAP1 (CENTD2)	rs1552224	0.995729	0.999657	0.134392	0.842177	0.187918	0.900289	0.0355398	0.90498	0.959681	0.999785	0.874815	1.00501	0.563587	0.992581
BCAR1	rs7202877	0.246566	0.918256	0.454836	0.915822	0.419462	0.931346	0.0611723	0.89859	0.118345	0.992946	0.973219	1.00158	0.764928	0.990132
BCL11A	rs243088	0.100878	1.07755	0.873706	0.984912	0.0268338	0.923482	0.666494	0.984994	0.921629	0.999584	0.0536709	1.04449	0.935045	1.00108
CCND2	rs11063069	0.437209	1.04677	0.213343	0.844399	0.148669	0.936358	0.198133	0.946907	0.260839	0.996151	0.282043	1.04327	0.150926	0.980786
CDC123/CAMK1D	rs11257655	0.75258	0.980357	0.796309	0.971814	0.489195	1.02932	0.658073	1.01766	0.0213405	0.992502	0.415921	1.02197	0.891654	0.997847
CDKAL1	rs7756992	0.0215743	1.12195	0.0314004	1.19975	0.622275	1.02007	0.69113	0.98343	0.100756	1.00501	0.310261	0.969996	0.529039	0.99354
CDKN2A/B	rs10811661	0.727068	1.02041	0.480164	0.910536	0.43964	0.958713	0.0190197	0.89123	0.0433385	0.991375	0.98168	1.0008	0.604156	0.991568
CILP2	rs10401969	0.357187	0.920937	0.646519	1.13634	0.324822	0.913994	0.44901	1.05246	0.256541	1.006	0.582984	0.966672	0.823278	0.996091
DGKB	rs17168486	0.191691	0.924549	0.233205	0.89394	0.712339	1.01764	0.806507	1.01055	0.635225	0.998112	0.945051	1.0021	0.501281	1.01314
FTO	rs9936385	0.0984333	1.07942	0.280858	1.08383	0.043866	0.929371	0.519944	0.975076	0.0028898	0.990261	0.249944	0.973568	0.694218	1.00377
GCK	rs10278336	0.177001	1.06277	0.123083	1.1174	0.834385	0.992568	0.310369	0.966534	0.681297	0.998678	0.326655	1.02361	0.103621	1.01538
GCKR	rs780094	0.120582	0.931393	0.5344	1.04962	0.580892	0.974221	0.226176	0.960051	0.17534	0.996245	0.529674	0.983444	0.932068	0.999206
GIPR	rs8108269	0.0717732	1.11315	0.366025	0.912855	0.199546	0.951981	0.220196	0.957475	0.702313	1.00115	0.778073	0.991515	0.806211	0.996562
GRB14	rs13389219	0.722748	1.018	0.748239	1.04064	0.5906	0.980556	0.431102	0.973628	0.39279	0.997627	0.868733	1.00435	0.184965	1.0155
HHEX/IDE	rs1111875	0.426434	0.96357	0.035154	1.1681	0.565694	0.971167	0.549341	0.979641	0.469762	1.00201	0.729685	0.992175	0.851643	1.00183
HMG20A	rs7177055	0.182261	0.935915	0.779831	0.956908	0.884879	0.994205	0.843868	1.00948	0.0415023	1.00618	0.0822712	1.04975	0.696688	1.00398
HMGA2	rs2261181	0.798549	1.01864	0.689048	0.949767	0.0139045	0.872804	0.133631	0.925333	0.634772	0.997922	0.0500459	0.932439	0.948618	1.00106
HNF1A (TCF1)	rs12427353	0.626499	1.03884	0.500251	0.938744	0.210212	1.05623	0.249961	1.04801	0.175984	0.995273	0.582752	1.01571	0.612044	0.994077
HNF1B (TCF2)	rs11651052	0.0106691	0.89298	0.424557	0.944323	0.80922	0.989443	0.230567	0.952911	0.882359	0.999611	0.184042	1.03681	0.476977	1.00663
IGF2BP2	rs4402960	0.331083	0.912882	0.914301	0.991352	0.326541	0.963466	0.0342573	0.929284	0.977324	0.999918	0.805985	1.00857	0.635685	0.99436
IRS1	rs2943640	0.22389	0.945019	0.344396	0.909377	0.701482	1.018	0.696121	1.01347	0.594158	1.00149	0.852653	1.00563	0.573655	1.00564
JAZF1	rs849135	0.495481	0.969789	0.873907	0.983843	0.289409	0.956008	0.175793	0.940878	0.0164401	0.993633	0.510719	1.02095	0.992846	1.00008
KCNJ11	rs5215	0.733986	1.01797	0.140862	1.18781	0.422691	0.955748	0.0035016	0.881351	0.122902	0.994578	0.18858	1.03081	0.268458	1.0116
KCNQ1	rs163184	0.997543	0.999862	0.79906	1.02537	0.375287	1.03227	0.478926	1.0235	0.417761	0.997828	0.988214	1.00033	0.496436	1.00625
KLF14	rs13233731	0.787921	0.984022	0.612854	0.963537	0.491927	0.970738	0.539265	0.969665	0.486368	1.00187	0.517726	0.985741	0.931627	0.998781
KLHDC5	rs10842994	0.861414	1.0101	0.461471	0.934659	0.719919	1.02202	0.10115	1.07029	0.129673	1.00766	0.498234	0.980465	0.634858	1.00564
MC4R	rs12970134	0.762287	0.984123	0.615948	0.952514	0.534676	1.03073	0.686066	1.01886	0.239781	0.996352	0.0570395	1.04917	0.529379	0.99278
MTNR1B	rs10830963	0.631212	0.962401	0.569175	1.04777	0.0015275	0.881562	0.0942948	0.940564	0.307336	0.996861	0.0238629	1.05806	0.710498	1.00488
NOTCH2	rs10923931	0.687917	1.03883	0.194979	0.857495	0.738564	0.975188	0.91955	1.00938	0.257108	1.00524	0.873335	0.994163	0.472874	0.988655
PPARG	rs1801282	0.214803	0.916276	0.145417	0.851649	0.494564	1.0385	0.81069	0.987751	0.601195	1.00228	0.965017	0.998466	0.994002	1.00015
PRC1	rs12899811	0.309518	0.939889	0.883271	0.988618	0.323243	0.962922	0.932428	1.00369	0.438489	0.997597	0.943917	1.00324	0.009087	1.02595
PROX1	rs2075423	0.61266	1.02367	0.852092	1.01438	0.453974	0.964282	0.766724	0.986289	0.773956	0.999183	0.311545	0.960351	0.619004	1.00477
SLC30A8	rs3802177	0.361799	0.954869	0.132069	1.12839	0.902963	0.993825	0.0991886	0.924556	0.338311	0.996614	0.332258	1.02505	0.443014	0.989414
SPRY2	rs1359790	0.623486	0.971833	0.893683	1.01144	0.562158	0.977235	0.316752	0.963658	0.49872	0.997446	0.998884	0.999965	0.811739	1.0025
TCF7L2	rs7903146	0.321145	1.04868	0.669768	1.03465	0.384491	0.967521	0.105788	0.91052	0.757927	0.998996	0.136913	0.963823	0.857661	1.00179
THADA	rs10203174	0.0281112	0.850353	0.447557	1.09608	0.624482	0.955013	0.873239	0.990264	0.683698	0.99791	0.521471	1.02375	0.0571016	0.970411
TLE1	rs2796441	0.0935094	0.900547	0.976888	1.00217	0.971163	0.998506	0.723366	0.987839	0.330962	1.00434	0.870012	1.00533	0.558188	1.00576
TLE4	rs17791513	0.380113	0.922826	0.804096	1.03348	0.481314	0.922892	0.293911	0.898905	0.713491	0.997287	0.78469	1.01255	0.162421	1.0397
TP53INP1	rs7845219	0.708812	1.01697	0.415383	1.07126	0.113078	0.928672	0.025561	0.91642	0.148658	0.996076	0.198544	1.02942	0.471247	1.00676
TSPAN8/LGR5	rs7955901	0.140645	0.921636	0.727779	0.975103	0.597242	1.02472	0.656523	1.01456	0.384259	0.997676	0.897168	0.997109	0.852295	1.00218
UBE2E2	rs1496653	0.485532	1.05157	0.580109	1.05053	0.607606	1.04496	0.62972	1.03497	0.878535	1.00053	0.706318	1.0106	0.673648	1.0064
WFS1	rs4458523	0.592239	1.02505	0.533116	0.955134	0.180993	0.953299	0.652083	0.97354	0.427328	0.99746	0.812546	1.00709	0.429106	0.989768
ZBED3	rs6878122	0.627317	0.972573	0.906532	1.01538	0.179627	1.05333	0.930058	0.996343	0.413026	0.997294	0.371575	1.03749	0.972294	0.99965
ZFAND6	rs11634397	0.685813	0.97254	0.48011	0.936252	0.0554224	0.92906	0.100775	0.943299	0.580766	0.997322	0.0754088	1.0432	0.80992	1.00278
ZMIZ1	rs12571751	0.864448	0.986337	0.168314	0.906861	0.363142	1.03642	0.389076	1.04334	0.117022	0.995102	0.555574	1.01389	0.674716	0.994793
Estimates are of the exponentiated interaction parameter.
This represents a ratio of hazard ratios. So if the parameter is >1, this means the HR per allele increases with increasing "levels" of the environmental variable. If the parameter is <1, the HR per allele decreases with increasing "levels" of the environmental variable.
